# Supplementary material for: Gut Microbiota Induced by Pterostilbene and Resveratrol in High-Fat-High-Fructose Fed Rats: Putative Role in Steatohepatitis Onset
Source: Nutrients. 2021 May 20;13(5):1738. doi: 10.3390/nu13051738 (PMC8160898; doi:10.3390/nu13051738)
Supplement: Supplementary file 1 [file nutrients-13-01738-s001.zip]

Archive with 1 entries (1 files):
- nutrients-1211805-supplementary.pdf
